# Supplementary material for: A combined HMM–PCNN model in the contourlet domain for image data compression
Source: PLoS One. 2020 Aug 13;15(8):e0236089. doi: 10.1371/journal.pone.0236089 (PMC7425949; doi:10.1371/journal.pone.0236089)
Supplement: S1 Text — (TXT) [file pone.0236089.s001.txt]

The test images are available at this link: http://gr.xjtu.edu.cn/web/gayang/test
where the picture butterfly is from An optimized watermarking scheme using an
encrypted gyrator transform computer generated hologram based on particle swarm 
optimization(Doi:10.1364/OE.22.010002), 
other test images are from An Adaptive Contourlet HMM{PCNN Model of Sparse 
Representation for Image Denoising(Doi:10.1109/ACCESS.2019.2924674).
The Kodak dataset is available at this link: http://r0k.us/graphics/kodak/
