# Supplementary material for: A combined HMM–PCNN model in the contourlet domain for image data compression
Source: PLoS One. 2020 Aug 13;15(8):e0236089. doi: 10.1371/journal.pone.0236089 (PMC7425949; doi:10.1371/journal.pone.0236089)
Supplement: S1 Data — (XLSX) [file pone.0236089.s003.xlsx]

## Sheet: Sheet1
		bpp		0.3		0.25		0.2		0.15		0.1			0.3		0.25		0.2		0.15		0.1
1				23.1633		22.9162		22.7849		22.5755		22.3356			0.5866		0.5544		0.5418		0.5191		0.497
2				30.0653		30.011		29.8042		29.5198		29.3556			0.7833		0.7773		0.7665		0.7531		0.7421
3				29.9683		29.8888		29.5244		29.3708		28.7994			0.8338		0.8285		0.8157		0.808		0.7825
4				29.3782		29.1244		28.7463		28.3678		28.0563			0.8037		0.7908		0.7718		0.7499		0.7321
5				22.9244		22.6078		22.2619		21.9068		21.2258			0.6532		0.6291		0.5934		0.561		0.515
6				24.7028		24.6823		24.4999		24.1555		23.6057			0.6945		0.6379		0.6217		0.5935		0.5481
7				27.6428		27.2996		27.2724		26.5705		25.7778			0.823		0.8099		0.8016		0.7755		0.7354
8				27.2617		27.1361		26.9021		26.5777		26.1152			0.8335		0.8233		0.8096		0.7941		0.7609
9				27.7864		27.5433		27.1013		26.9571		26.7551			0.8552		0.8412		0.8321		0.8042		0.7985
10				28.047		27.795		27.4229		27.2654		26.6054			0.8008		0.7904		0.7682		0.7544		0.7231
11				26.1359		25.9856		25.8303		25.4413		24.9066			0.6995		0.6857		0.6751		0.6497		0.6194
12				28.2065		28.0787		27.7808		27.5331		27.1689			0.7736		0.7649		0.7485		0.7324		0.7156
13				21.9338		21.7199		21.4169		20.9981		20.7761			0.5577		0.5364		0.5099		0.4987		0.4866
14				25.5449		25.3715		25.0595		24.5566		24.3423			0.6863		0.6698		0.6456		0.6115		0.5899
15				28.7719		28.4289		28.0673		27.8448		27.4087			0.8066		0.7929		0.776		0.7585		0.7404
16				28.4246		28.2946		27.9266		27.5817		27.3154			0.7478		0.7394		0.713		0.688		0.668
17				28.3263		27.9554		27.7623		27.4587		26.715			0.8206		0.8104		0.7878		0.7683		0.7323
18				25.4233		25.0991		24.6607		24.2899		23.7893			0.6969		0.6775		0.6448		0.6119		0.5639
19				23.9766		23.8541		23.6763		23.4089		23.0729			0.7028		0.6925		0.6757		0.6548		0.625
20				25.9059		25.6167		25.3611		25.3717		24.9557			0.8079		0.7967		0.7787		0.7683		0.7504
21				25.0218		24.8846		24.552		24.197		23.9109			0.7984		0.7631		0.7301		0.6991		0.672
22				26.8951		26.6798		26.4223		26.1337		25.7867			0.7151		0.7021		0.6765		0.6518		0.6274
23				28.6844		28.583		28.4996		28.2506		27.8814			0.8719		0.8668		0.8589		0.8464		0.8312
24				24.033		23.7344		23.346		22.975		22.66			0.6759		0.653		0.6365		0.6058		0.5555
				0.1	0.15	0.2	0.25	0.3
			Ours	25.3884	25.8045	26.1118	26.3871	26.5927		25.95
			VQ-Net	26.65	27.43	28.111	28.69	29.21		27.53	0.061
			Theis	23.95	24.76	25.98	27.01	28.05		25.85	-0.004
			Balle	26.03	26.75	28.12	28.55	28.75		27.49	0.059
				0.1	0.15	0.2	0.25	0.3
			Ours	0.667179	0.694083	0.715812	0.73475	0.751192
			VQ-Net	0.9214	0.9324	0.9501	0.9587	0.9612
			SHVQ	0.9052	0.9123	0.9277	0.9364	0.9421
			BPG	0.8801	0.9021	0.9213	0.9211	0.9412
				0.1	0.15	0.2	0.25	0.3
			Ours	0.8321	0.8451	0.8503	0.867	0.8873
			VQ-Net	0.9214	0.9324	0.9501	0.9587	0.9612
			SHVQ	0.9052	0.9123	0.9277	0.9364	0.9421
			BPG	0.8801	0.9021	0.9213	0.9211	0.9412
